# Supplementary material for: Rickettsia and Ehrlichia of Veterinary and Public Health Importance in Ticks Collected from Birds in the Great Plains of the United States
Source: Pathogens. 2025 May 8;14(5):461. doi: 10.3390/pathogens14050461 (PMC12114804; doi:10.3390/pathogens14050461)
Supplement: Supplementary file 1 [file pathogens-14-00461-s001.zip]

Archive with 1 entries (1 files):
- pathogens-3582377-supplementary.pdf
